# Supplementary material for: Preschoolers consider (absent) others when choosing a distribution procedure
Source: PLoS One. 2019 Aug 29;14(8):e0221186. doi: 10.1371/journal.pone.0221186 (PMC6715218; doi:10.1371/journal.pone.0221186)
Supplement: S1 Table — (XLSX) [file pone.0221186.s001.xlsx]

## Sheet: groupi_data
Nr	Age	Gender	Condition	Counterbalancing	Trial	Wheel_choice	Distribution_Choice
1	3	m	control	B	1	unfair	unfair
1	3	m	control	B	2	fair	unfair
1	3	m	control	B	3	unfair	fair
2	3	f	group	A	1	unfair	fair
2	3	f	group	A	2	fair	unfair
2	3	f	group	A	3	unfair	unfair
3	5	f	group	A	1	fair	unfair
3	5	f	group	A	2	fair	unfair
3	5	f	group	A	3	fair	unfair
4	3	m	control	B	1	unfair	unfair
4	3	m	control	B	2	fair	unfair
4	3	m	control	B	3	unfair	unfair
5	5	m	group	A	1	unfair	unfair
5	5	m	group	A	2	unfair	unfair
5	5	m	group	A	3	unfair	unfair
6	5	m	control	A	1	unfair	unfair
6	5	m	control	A	2	unfair	unfair
6	5	m	control	A	3	unfair	unfair
7	5	m	group	A	1	unfair	fair
7	5	m	group	A	2	unfair	unfair
7	5	m	group	A	3	unfair	unfair
10	5	f	individual	A	1	fair	unfair
10	5	f	individual	A	2	fair	unfair
10	5	f	individual	A	3	fair	unfair
11	5	f	individual	A	1	unfair	unfair
11	5	f	individual	A	2	unfair	fair
11	5	f	individual	A	3	unfair	unfair
13	5	m	individual	A	1	fair	unfair
13	5	m	individual	A	2	unfair	unfair
13	5	m	individual	A	3	fair	unfair
14	5	m	individual	A	1	fair	unfair
14	5	m	individual	A	2	unfair	unfair
14	5	m	individual	A	3	fair	unfair
17	5	f	group	B	1	fair	unfair
17	5	f	group	B	2	unfair	fair
17	5	f	group	B	3	unfair	unfair
18	5	m	group	B	1	unfair	unfair
18	5	m	group	B	2	unfair	fair
18	5	m	group	B	3	unfair	unfair
19	5	m	control	B	1	unfair	unfair
19	5	m	control	B	2	unfair	unfair
19	5	m	control	B	3	unfair	unfair
21	3	f	group	B	1	fair	unfair
21	3	f	group	B	2	unfair	fair
21	3	f	group	B	3	unfair	unfair
22	3	f	control	B	1	unfair	unfair
22	3	f	control	B	2	fair	unfair
22	3	f	control	B	3	unfair	fair
23	3	f	group	B	1	unfair	unfair
23	3	f	group	B	2	unfair	unfair
23	3	f	group	B	3	unfair	unfair
24	3	m	control	B	1	unfair	unfair
24	3	m	control	B	2	unfair	unfair
24	3	m	control	B	3	unfair	unfair
25	5	f	group	A	1	fair	unfair
25	5	f	group	A	2	fair	fair
25	5	f	group	A	3	fair	fair
26	5	m	individual	A	1	unfair	fair
26	5	m	individual	A	2	fair	unfair
26	5	m	individual	A	3	unfair	fair
27	5	m	individual	A	1	fair	fair
27	5	m	individual	A	2	unfair	unfair
27	5	m	individual	A	3	unfair	fair
28	5	m	individual	A	1	fair	unfair
28	5	m	individual	A	2	unfair	unfair
28	5	m	individual	A	3	fair	unfair
29	3	f	group	B	1	unfair	fair
29	3	f	group	B	2	unfair	fair
29	3	f	group	B	3	unfair	fair
30	5	f	group	B	1	unfair	unfair
30	5	f	group	B	2	unfair	fair
30	5	f	group	B	3	unfair	unfair
31	5	f	control	B	1	unfair	unfair
31	5	f	control	B	2	unfair	unfair
31	5	f	control	B	3	unfair	unfair
32	3	f	group	B	1	unfair	unfair
32	3	f	group	B	2	fair	fair
32	3	f	group	B	3	unfair	unfair
33	3	f	control	B	1	unfair	fair
33	3	f	control	B	2	unfair	unfair
33	3	f	control	B	3	unfair	fair
34	5	f	control	B	1	unfair	unfair
34	5	f	control	B	2	fair	fair
34	5	f	control	B	3	unfair	unfair
36	5	f	control	A	1	unfair	unfair
36	5	f	control	A	2	unfair	unfair
36	5	f	control	A	3	unfair	unfair
37	5	f	group	B	1	unfair	unfair
37	5	f	group	B	2	unfair	unfair
37	5	f	group	B	3	unfair	unfair
38	5	f	control	B	1	fair	unfair
38	5	f	control	B	2	unfair	unfair
38	5	f	control	B	3	unfair	unfair
39	5	f	control	B	1	unfair	unfair
39	5	f	control	B	2	unfair	unfair
39	5	f	control	B	3	unfair	unfair
40	5	m	control	B	1	fair	unfair
40	5	m	control	B	2	fair	unfair
40	5	m	control	B	3	fair	unfair
41	3	f	control	A	1	unfair	unfair
41	3	f	control	A	2	unfair	unfair
41	3	f	control	A	3	unfair	fair
42	3	f	control	A	1	unfair	unfair
42	3	f	control	A	2	unfair	unfair
42	3	f	control	A	3	unfair	unfair
43	3	m	group	A	1	unfair	unfair
43	3	m	group	A	2	unfair	unfair
43	3	m	group	A	3	unfair	unfair
44	3	f	individual	A	1	unfair	fair
44	3	f	individual	A	2	unfair	unfair
44	3	f	individual	A	3	fair	fair
45	3	f	individual	A	1	unfair	fair
45	3	f	individual	A	2	unfair	fair
45	3	f	individual	A	3	unfair	unfair
46	3	f	individual	A	1	fair	unfair
46	3	f	individual	A	2	unfair	unfair
46	3	f	individual	A	3	unfair	unfair
48	3	m	control	A	1	unfair	fair
48	3	m	control	A	2	unfair	unfair
48	3	m	control	A	3	unfair	unfair
50	5	f	individual	B	1	unfair	unfair
50	5	f	individual	B	2	fair	fair
50	5	f	individual	B	3	fair	unfair
51	5	f	individual	B	1	unfair	unfair
51	5	f	individual	B	2	unfair	unfair
51	5	f	individual	B	3	unfair	unfair
52	5	f	individual	B	1	unfair	unfair
52	5	f	individual	B	2	unfair	unfair
52	5	f	individual	B	3	unfair	unfair
53	3	f	control	B	1	unfair	unfair
53	3	f	control	B	2	unfair	unfair
53	3	f	control	B	3	unfair	unfair
54	3	f	control	B	1	unfair	unfair
54	3	f	control	B	2	unfair	unfair
54	3	f	control	B	3	unfair	unfair
56	5	m	group	A	1	unfair	unfair
56	5	m	group	A	2	unfair	unfair
56	5	m	group	A	3	unfair	unfair
57	5	f	control	A	1	unfair	fair
57	5	f	control	A	2	unfair	fair
57	5	f	control	A	3	unfair	fair
58	3	m	group	A	1	unfair	unfair
58	3	m	group	A	2	unfair	unfair
58	3	m	group	A	3	unfair	unfair
59	5	f	control	A	1	unfair	unfair
59	5	f	control	A	2	unfair	unfair
59	5	f	control	A	3	unfair	unfair
60	5	f	control	A	1	unfair	unfair
60	5	f	control	A	2	unfair	unfair
60	5	f	control	A	3	unfair	unfair
61	3	m	group	A	1	unfair	unfair
61	3	m	group	A	2	unfair	unfair
61	3	m	group	A	3	unfair	unfair
63	3	m	individual	B	1	unfair	unfair
63	3	m	individual	B	2	unfair	unfair
63	3	m	individual	B	3	fair	unfair
64	3	m	individual	B	1	unfair	unfair
64	3	m	individual	B	2	unfair	unfair
64	3	m	individual	B	3	unfair	unfair
65	3	m	individual	B	1	unfair	fair
65	3	m	individual	B	2	unfair	unfair
65	3	m	individual	B	3	fair	fair
67	3	f	control	A	1	unfair	unfair
67	3	f	control	A	2	unfair	unfair
67	3	f	control	A	3	unfair	unfair
68	5	m	individual	B	1	fair	unfair
68	5	m	individual	B	2	unfair	unfair
68	5	m	individual	B	3	unfair	unfair
69	5	m	individual	B	1	fair	unfair
69	5	m	individual	B	2	fair	fair
69	5	m	individual	B	3	fair	unfair
70	5	m	individual	B	1	unfair	unfair
70	5	m	individual	B	2	unfair	unfair
70	5	m	individual	B	3	unfair	unfair
71	3	m	control	A	1	unfair	unfair
71	3	m	control	A	2	unfair	unfair
71	3	m	control	A	3	unfair	fair
72	3	f	group	A	1	unfair	unfair
72	3	f	group	A	2	fair	unfair
72	3	f	group	A	3	unfair	fair
74	3	m	individual	A	1	unfair	unfair
74	3	m	individual	A	2	fair	unfair
74	3	m	individual	A	3	unfair	unfair
76	3	m	control	A	1	unfair	unfair
76	3	m	control	A	2	unfair	unfair
76	3	m	control	A	3	unfair	unfair
77	3	m	group	B	1	unfair	unfair
77	3	m	group	B	2	unfair	unfair
77	3	m	group	B	3	unfair	unfair
78	5	f	control	B	1	fair	unfair
78	5	f	control	B	2	unfair	unfair
78	5	f	control	B	3	unfair	unfair
79	5	m	group	B	1	fair	unfair
79	5	m	group	B	2	fair	unfair
79	5	m	group	B	3	fair	unfair
80	5	m	control	A	1	unfair	unfair
80	5	m	control	A	2	unfair	unfair
80	5	m	control	A	3	unfair	unfair
81	3	f	control	A	1	unfair	unfair
81	3	f	control	A	2	unfair	unfair
81	3	f	control	A	3	unfair	unfair
82	3	m	control	A	1	unfair	unfair
82	3	m	control	A	2	unfair	unfair
82	3	m	control	A	3	unfair	unfair
83	5	m	control	A	1	unfair	unfair
83	5	m	control	A	2	unfair	unfair
83	5	m	control	A	3	unfair	unfair
84	3	f	group	A	1	unfair	unfair
84	3	f	group	A	2	unfair	fair
84	3	f	group	A	3	unfair	unfair
85	3	m	group	B	1	fair	unfair
85	3	m	group	B	2	unfair	unfair
85	3	m	group	B	3	fair	fair
86	5	f	individual	B	1	unfair	unfair
86	5	f	individual	B	2	unfair	unfair
86	5	f	individual	B	3	unfair	unfair
87	5	f	individual	B	1	fair	unfair
87	5	f	individual	B	2	fair	fair
87	5	f	individual	B	3	unfair	unfair
88	5	m	control	B	1	unfair	unfair
88	5	m	control	B	2	fair	fair
88	5	m	control	B	3	unfair	unfair
90	3	f	individual	B	1	unfair	unfair
90	3	f	individual	B	2	unfair	fair
90	3	f	individual	B	3	fair	unfair
91	3	f	individual	B	1	unfair	unfair
91	3	f	individual	B	2	unfair	unfair
91	3	f	individual	B	3	unfair	fair
92	3	m	group	B	1	unfair	unfair
92	3	m	group	B	2	unfair	unfair
92	3	m	group	B	3	unfair	unfair
93	3	f	individual	B	1	fair	unfair
93	3	f	individual	B	2	fair	fair
93	3	f	individual	B	3	fair	unfair
95	3	f	individual	B	1	unfair	unfair
95	3	f	individual	B	2	unfair	unfair
95	3	f	individual	B	3	unfair	fair
96	3	f	group	B	1	unfair	unfair
96	3	f	group	B	2	unfair	unfair
96	3	f	group	B	3	fair	unfair
97	3	m	individual	A	1	unfair	unfair
97	3	m	individual	A	2	unfair	unfair
97	3	m	individual	A	3	fair	unfair
99	3	m	individual	A	1	unfair	unfair
99	3	m	individual	A	2	unfair	unfair
99	3	m	individual	A	3	unfair	unfair
100	5	m	control	A	1	unfair	unfair
100	5	m	control	A	2	unfair	unfair
100	5	m	control	A	3	unfair	unfair
101	3	m	group	B	1	unfair	unfair
101	3	m	group	B	2	unfair	unfair
101	3	m	group	B	3	unfair	unfair
102	3	m	control	B	1	unfair	unfair
102	3	m	control	B	2	unfair	unfair
102	3	m	control	B	3	unfair	unfair
103	5	f	group	B	1	unfair	unfair
103	5	f	group	B	2	unfair	unfair
103	5	f	group	B	3	unfair	unfair
104	5	f	individual	A	1	unfair	unfair
104	5	f	individual	A	2	unfair	unfair
104	5	f	individual	A	3	unfair	unfair
105	5	f	individual	A	1	unfair	unfair
105	5	f	individual	A	2	fair	fair
105	5	f	individual	A	3	unfair	unfair
106	5	f	individual	A	1	fair	unfair
106	5	f	individual	A	2	unfair	unfair
106	5	f	individual	A	3	fair	unfair
107	3	m	individual	A	1	unfair	unfair
107	3	m	individual	A	2	unfair	unfair
107	3	m	individual	A	3	unfair	unfair
108	3	m	individual	A	1	unfair	fair
108	3	m	individual	A	2	unfair	unfair
108	3	m	individual	A	3	unfair	unfair
111	3	m	individual	B	1	unfair	unfair
111	3	m	individual	B	2	unfair	unfair
111	3	m	individual	B	3	unfair	unfair
112	3	m	individual	B	1	unfair	unfair
112	3	m	individual	B	2	fair	unfair
112	3	m	individual	B	3	unfair	unfair
113	5	m	control	B	1	fair	unfair
113	5	m	control	B	2	unfair	fair
113	5	m	control	B	3	fair	unfair
114	5	m	group	A	1	unfair	unfair
114	5	m	group	A	2	fair	fair
114	5	m	group	A	3	fair	unfair
115	5	f	group	A	1	fair	unfair
115	5	f	group	A	2	fair	unfair
115	5	f	group	A	3	fair	unfair
116	5	m	group	A	1	unfair	unfair
116	5	m	group	A	2	fair	unfair
116	5	m	group	A	3	unfair	unfair
117	3	f	individual	A	1	fair	unfair
117	3	f	individual	A	2	fair	unfair
117	3	f	individual	A	3	fair	unfair
118	3	f	individual	A	1	unfair	unfair
118	3	f	individual	A	2	unfair	unfair
118	3	f	individual	A	3	unfair	unfair
119	3	f	individual	A	1	unfair	unfair
119	3	f	individual	A	2	unfair	unfair
119	3	f	individual	A	3	unfair	unfair
120	5	m	group	B	1	unfair	unfair
120	5	m	group	B	2	unfair	unfair
120	5	m	group	B	3	unfair	unfair
121	5	m	group	B	1	fair	unfair
121	5	m	group	B	2	fair	fair
121	5	m	group	B	3	fair	unfair
122	5	f	group	A	1	fair	unfair
122	5	f	group	A	2	fair	unfair
122	5	f	group	A	3	fair	fair
124	3	f	control	A	1	unfair	unfair
124	3	f	control	A	2	unfair	unfair
124	3	f	control	A	3	unfair	unfair
125	5	m	individual	B	1	unfair	unfair
125	5	m	individual	B	2	unfair	unfair
125	5	m	individual	B	3	fair	unfair
126	5	m	individual	B	1	fair	unfair
126	5	m	individual	B	2	unfair	unfair
126	5	m	individual	B	3	unfair	unfair
127	5	f	control	A	1	unfair	unfair
127	5	f	control	A	2	unfair	fair
127	5	f	control	A	3	unfair	unfair
128	3	m	control	A	1	unfair	fair
128	3	m	control	A	2	unfair	unfair
128	3	m	control	A	3	unfair	fair
130	3	f	group	A	1	fair	unfair
130	3	f	group	A	2	fair	unfair
130	3	f	group	A	3	fair	unfair
131	3	m	group	A	1	fair	fair
131	3	m	group	A	2	fair	unfair
131	3	m	group	A	3	fair	unfair
132	3	m	group	A	1	unfair	unfair
132	3	m	group	A	2	unfair	unfair
132	3	m	group	A	3	unfair	unfair
133	5	f	group	B	1	fair	unfair
133	5	f	group	B	2	unfair	fair
133	5	f	group	B	3	fair	unfair
134	5	m	group	B	1	unfair	unfair
134	5	m	group	B	2	fair	unfair
134	5	m	group	B	3	unfair	unfair
135	3	f	control	B	1	unfair	unfair
135	3	f	control	B	2	unfair	unfair
135	3	f	control	B	3	unfair	unfair
136	3	m	control	B	1	unfair	unfair
136	3	m	control	B	2	unfair	unfair
136	3	m	control	B	3	unfair	unfair
137	3	f	group	A	1	unfair	fair
137	3	f	group	A	2	unfair	fair
137	3	f	group	A	3	unfair	fair
138	3	m	group	B	1	unfair	unfair
138	3	m	group	B	2	unfair	unfair
138	3	m	group	B	3	unfair	unfair
139	5	f	group	A	1	unfair	unfair
139	5	f	group	A	2	fair	unfair
139	5	f	group	A	3	fair	unfair
141	5	m	control	A	1	unfair	unfair
141	5	m	control	A	2	unfair	fair
141	5	m	control	A	3	unfair	unfair
142	5	m	control	B	1	fair	unfair
142	5	m	control	B	2	fair	unfair
142	5	m	control	B	3	fair	unfair
